# Supplementary material for: A Comprehensive Optimization Course of Antimony Tin Oxide Nanofiller Loading in Polyamide 12: Printability, Quality Assessment, and Engineering Response in Additive Manufacturing
Source: Nanomaterials (Basel). 2024 Jul 30;14(15):1285. doi: 10.3390/nano14151285 (PMC11314480; doi:10.3390/nano14151285)
Supplement: Supplementary file 1 [file nanomaterials-14-01285-s001.zip]

Archive with 1 entries (1 files):
- nanomaterials-3128476-supplementary.pdf
